# Supplementary material for: Grouped data with survey revision
Source: BMC Med Res Methodol. 2023 Jan 16;23:15. doi: 10.1186/s12874-023-01834-7 (PMC9841728; doi:10.1186/s12874-023-01834-7)
Supplement: Supplementary file 1 — Additional file 1. Data and estimation in the simulation study. [file 12874_2023_1834_MOESM1_ESM.txt]

# Data and File description
## Pre generate simulation dataset
simul_data_{1,2,3}/year_0.csv, year_1.csv, year_2.csv: 
	Simulation data with id, answer in mind and two survey reponses.
	Generate by the same parameter mentioned in the article.
	These data are pre-generated and access it 
	from the github repository. 

## QP input
Cohort p.v. in the first year: 
	[0.2901, 0.19985, 0.14625, 0.3638]
	
Cohort p.v. in the second year:
- simulation dataset 1 
	[0.3101, 0.2727, 0.20495, 0.11425, 0.098]
- simulation dataset 2 
	[0.3112, 0.2588, 0.21105, 0.11585, 0.1031]
- simulation dataset 3 
	[0.3063, 0.2767, 0.20375, 0.11815, 0.0951]
	
Transition matrix of cohort at first year:
- simulation dataset 1 
	[
		[0.685625646, 0.270703027, 0.201025641, 0.076140737], 
		[0.219234747, 0.473855392, 0.362051282, 0.16891149], 
		[0.063943468, 0.190142607, 0.308717949, 0.283809786], 
		[0.019303688, 0.045534151, 0.088205128, 0.238180319], 
		[0.011892451, 0.019764824, 0.04, 0.232957669]
	]
- simulation dataset 2 
	[
		[0.67114788, 0.292969727, 0.21025641, 0.074766355], 
		[0.228024819, 0.42206655, 0.338803419, 0.16148983], 
		[0.067045846, 0.212159119, 0.32034188, 0.281335899], 
		[0.020510169, 0.050287716, 0.08957265, 0.238455195], 
		[0.013271286, 0.022516888, 0.041025641, 0.243952721]
	]
- simulation dataset 3 
	[
		[0.67666322, 0.265699274, 0.196239316, 0.077515118], 
		[0.224750086, 0.476607456, 0.367863248, 0.171660253], 
		[0.06601172, 0.19089317, 0.302905983, 0.280786146], 
		[0.019648397, 0.046534901, 0.092649573, 0.24628917], 
		[0.012926577, 0.020265199, 0.04034188, 0.223749313]
	]
	
Time-related matrix of cohort at second year:
- simulation dataset 1 
	[
		[0.671114076, 0.294867379, 0.107864101, 0.060281964, 0.050207039], 
		[0.227985324, 0.418877024, 0.268234735, 0.115216334, 0.070910973], 
		[0.067044696, 0.209610748, 0.429080542, 0.274185707, 0.124741201], 
		[0.020680454, 0.05149845, 0.142314089, 0.37724842, 0.218944099], 
		[0.01317545, 0.0251464, 0.052506534, 0.173067574, 0.535196687]
	]
- simulation dataset 2
	[
		[0.676617745, 0.26610403, 0.11095272, 0.060768109, 0.056418219], 
		[0.224649767, 0.471408887, 0.279876455, 0.119105493, 0.083333333], 
		[0.066044029, 0.19221495, 0.403183654, 0.28439475, 0.143374741], 
		[0.019679787, 0.047537031, 0.150392017, 0.354399611, 0.25621118], 
		[0.013008672, 0.022735102, 0.055595153, 0.181332037, 0.460662526]
	]
- simulation dataset 3 
	[
		[0.685623749, 0.272304513, 0.11095272, 0.060281964, 0.052795031], 
		[0.219312875, 0.467275233, 0.277025422, 0.121050073, 0.075569358], 
		[0.063875917, 0.191526008, 0.413399857, 0.289742343, 0.137163561], 
		[0.019346231, 0.046503617, 0.145165122, 0.351968887, 0.238095238], 
		[0.011841227, 0.02239063, 0.053456878, 0.176956733, 0.496376812]
	]

The ideal revision matrix:
	[
		[1, 0, 0, 0], 
		[0, 1, 0.528547009, 0], 
		[0, 0, 0.471452991, 0.383864761], 
		[0, 0, 0, 0.294117647], 
		[0, 0, 0, 0.322017592]
	]
	
## QP output
The four parameter of similarity (gamma, epsilon, beta and alpha):
- simulation dataset 1
	[5.52E-07, 2.31E-06, 0.054978594, 2.05E-05]
- simulation dataset 2
	[5.52E-07, 2.30E-06, 0.049331117, 3.28E-05]
- simulation dataset 3
	[5.53E-07, 3.30E-06, 0.021413542, 0.009236121]
	
The estimate time-related matrix of cohort at first year:
- simulation dataset 1
	[
		[0.685635192, 0.270703614, 0.122906214, 0.051890849, 0.042516804], 
		[0.219234742, 0.473855244, 0.236717734, 0.148919313, 0.106332485], 
		[0.063940149, 0.190142816, 0.44166111, 0.261861621, 0.115696626], 
		[0.019300537, 0.045533839, 0.136038021, 0.383835469, 0.226917822], 
		[0.011889379, 0.019764487, 0.062676921, 0.153492749, 0.508536263]
	]
- simulation dataset 2
	[
		[0.671162856, 0.292975199, 0.117516126, 0.04681287, 0.049296306], 
		[0.22802459, 0.422078145, 0.24545811, 0.140935767, 0.080149248], 
		[0.067040793, 0.21216019, 0.441638868, 0.253300668, 0.115864766], 
		[0.020505398, 0.050280922, 0.133613478, 0.349043895, 0.262447703], 
		[0.013266362, 0.022505545, 0.061773417, 0.2099068, 0.492241977]
	]
- simulation dataset 3
	[
		[0.680946101, 0.26570008, 0.124107106, 0.051710623, 0.044639992], 
		[0.224568421, 0.476606419, 0.25561231, 0.142369681, 0.096920168], 
		[0.064550513, 0.190893815, 0.433180858, 0.268342066, 0.115762468], 
		[0.018251172, 0.046534541, 0.1355233, 0.373369662, 0.259497155], 
		[0.011683792, 0.020265145, 0.051576426, 0.164207967, 0.483180217]
	]
	
The estimate revision-related matrix at first year:
- simulation dataset 1
	[
		[0.999982886, 1.78E-06, 7.82E-06, 9.96E-06], 
		[4.28E-06, 0.999993784, 0.52853537, 1.00E-05], 
		[4.28E-06, 1.94E-06, 0.471441221, 0.383858019], 
		[4.28E-06, 1.34E-06, 7.80E-06, 0.294110964], 
		[4.28E-06, 1.16E-06, 7.78E-06, 0.322011042]
	]
- simulation dataset 2
	[
		[0.999972618, 2.64E-06, 1.27E-05, 1.64E-05], 
		[6.84E-06, 0.999968304, 0.528527978, 1.62E-05], 
		[6.84E-06, 2.35E-06, 0.471434748, 0.383853937], 
		[6.85E-06, 6.17E-06, 1.26E-05, 0.294106597], 
		[6.86E-06, 2.05E-05, 1.20E-05, 0.322006893]
	]	
- simulation dataset 3
	[
		[0.992300571, 1.93E-06, 4.56E-06, 3.86E-05], 
		[0.002016837, 0.99999334, 0.519311549, 0.0043321], 
		[0.001976147, 2.16E-06, 0.462219908, 0.37464062], 
		[0.001884345, 1.38E-06, 0.009230351, 0.30006148], 
		[0.0018221, 1.19E-06, 0.009233628, 0.320927191]
	]

The estimate cohort at first year response to the questionnaire used in the second year:
- simulation dataset 1
	[0.290100159, 0.277151941, 0.208597455, 0.107000218, 0.117150228]
- simulation dataset 2
	[0.290100392, 0.277148765, 0.208595848, 0.107001036, 0.117153958]
- simulation dataset 3
	[0.287881494, 0.277959086, 0.204467631, 0.11105923, 0.118632559]

The estimate population at first year response to the questionnaire used in the second year:
- simulation dataset 1 
	[0.28598271, 0.27959754, 0.20968129, 0.10728091, 0.11745755]
- simulation dataset 2
	[0.28598302, 0.27959431, 0.20967966, 0.10728174, 0.11746129]
- simulation dataset 3
	[0.2837957, 0.28038649, 0.20552052, 0.1113519, 0.1189454]

## True value 
First year cohort time-related matrix: 
- simulation dataset 1
	[
		[0.685625646, 0.272251309, 0.110925173, 0.06029204, 0.052698683], 
		[0.219234747, 0.46741289, 0.276834808, 0.121055111, 0.075648109], 
		[0.063943468, 0.191550821, 0.413339708, 0.289684409, 0.137271568], 
		[0.019303688, 0.046398267, 0.145350227, 0.352331606, 0.23799405], 
		[0.011892451, 0.022386712, 0.053550084, 0.176636835, 0.49638759]
	]
- simulation dataset 2
	[
		[0.67114788, 0.294818559, 0.107817356, 0.06029204, 0.050148746], 
		[0.228024819, 0.418848168, 0.268228544, 0.1149317, 0.070973226], 
		[0.067045846, 0.209604622, 0.429117858, 0.274140367, 0.124946876], 
		[0.020510169, 0.051633869, 0.142481473, 0.377296279, 0.218869528], 
		[0.013271286, 0.025094782, 0.052354769, 0.173339614, 0.535061623]
	]
- simulation dataset 3
	[
		[0.67666322, 0.266113017, 0.110925173, 0.060763071, 0.056523587], 
		[0.224750086, 0.471384726, 0.279703562, 0.119170984, 0.083297918], 
		[0.06601172, 0.192272973, 0.403299068, 0.28403203, 0.143221419], 
		[0.019648397, 0.047481495, 0.15060961, 0.354686764, 0.256268593], 
		[0.012926577, 0.022747788, 0.055462587, 0.18134715, 0.460688483]
	]
	
First year population response to the questionnaire used in the second year:
	[0.285982456, 0.281017544, 0.211105263, 0.108280702, 0.113614035]

First year cohort response to the questionnaire used in the second year:
	[0.2901, 0.27695, 0.20915, 0.10615, 0.11765]

## Mean estimation
Mean estimation of cohort by gamma fit via MLE:
	2.981061918 at year_0

	
Mean estimation of cohort by the midpoint method:
	1.90185 at year_0
	
Mean estimation of first cohort by VAM with gamma fit via MLE or the midpoint method:
- simulation dataset 1
	Estimation via the midpoint method is 2.710134746 at year_0
	Estimation via VAM with gamma fit is 3.009045552 at year_0
- simulation dataset 2
	Estimation via the midpoint method is 2.710152431 at year_0
	Estimation via VAM with gamma fit is 3.009045552 at year_0 
- simulation dataset 3
	Estimation via the midpoint method is 2.727943255 at year_0
	Estimation via VAM with gamma fit is 3.035184999 at year_0
	
	
Mean estimation of population by gamma fit via MLE:
	2.978558921 at year_0 
	
Mean estimation of population by the midpoint method:
	1.908921053 at year_0 
	
Mean estimation of population at year_0 by VAM with gamma fit via MLE or the midpoint method:
- simulation dataset 1
	Estimation via the midpoint method is 2.719688596 at year_0
	Estimation via VAM with gamma fit is 3.017843449 at year_0
- simulation dataset 2
	Estimation via the midpoint method is 2.719688596 at year_0
	Estimation via VAM with gamma fit is 3.017843449 at year_0
- simulation dataset 3
	Estimation via the midpoint method is 2.7375 at year_0
	Estimation via VAM with gamma fit is 3.04389441 at year_0

## Estimation error
### Mean estimation
	Estimation error by Gamma fit via MLE in the cohort data: 0.013437547
	Estimation error by the midpoint method in the cohort data: 1.092649465
	Estimation error by Gamma fit via MLE in the population samples: 0.021441079
	Estimation error by the midpoint method in the population samples: 1.091078947
- simulation dataset 1
	Estimation error by VAM and the midpoint method in the cohort data: 0.284364719
	Estimation error by VAM and Gamma fit via MLE in the cohort data: 0.014546087
	Estimation error by VAM and the midpoint method in the population samples: 0.280311404
	Estimation error by VAM and Gamma fit via MLE in the population samples: 0.017843449
- simulation dataset 2
	Estimation error by VAM and the midpoint method in the cohort data: 0.284347034
	Estimation error by VAM and Gamma fit via MLE in the cohort data: 0.014546087
	Estimation error by VAM and the midpoint method in the population samples: 0.280311404
	Estimation error by VAM and Gamma fit via MLE in the population samples: 0.017843449
- simulation dataset 3
	Estimation error by VAM and the midpoint method in the cohort data: 0.26655621
	Estimation error by VAM and Gamma fit via MLE in the cohort data: 0.040685534
	Estimation error by VAM and the midpoint method in the population samples: 0.2625
	Estimation error by VAM and Gamma fit via MLE in the population samples: 0.04389441
	
### Probability vector estimation
- simulation dataset 1
	Estimation error of cohort in L infinity: 0.000850218
	Estimation error of cohort in KL divergence: 5.26E-06
	Estimation error of population in L infinity: 0.003842105
	Estimation error of population in KL divergence: 7.66E-05
- simulation dataset 2
	Estimation error of cohort in L infinity: 0.000851036
	Estimation error of cohort in KL divergence: 5.25E-06
	Estimation error of population in L infinity: 0.003842105
	Estimation error of population in KL divergence: 7.66E-05
- simulation dataset 3
	Estimation error of cohort in L infinity: 0.00490923
	Estimation error of cohort in KL divergence: 0.000177788
	Estimation error of population in L infinity: 0.005578947
	Estimation error of population in KL divergence: 0.000248321

## Bootstrap analysis
The 95%CI of distance between p.v. from identical distribution constructed by bootstrap analysis:
	0.00205 and 0.0116 are the lower and upper bound of 95% CI computed by L infinity with 20000 sample size
	2.40E-05 and 0.000561062 are the lower and upper bound of 95% CI computed by KL divergence with 20000 sample size
	0.00122807 and 0.006807018 are the lower and upper bound of 95% CI computed by L infinity with 57000 sample size
	8.50E-06 and 0.000193955 are the lower and upper bound of 95% CI computed by KL divergence with 57000 sample size

# Other information
Any question of the code and other materials can contact CH Liang at r09922a02@ntu.edu.tw. 
The reproducable code can download from gihub repo at https://github.com/Louislar/GroupedDataWithSurveyAdaptation
Please read the README.md in the github repo for reproducing the simulation experiment in the article.
